# Supplementary material for: Genetic and environmental influences on the distributions of three chromosomal drive haplotypes in maize
Source: PLoS Genet. 2025 Jul 16;21(7):e1011742. doi: 10.1371/journal.pgen.1011742 (PMC12279129; doi:10.1371/journal.pgen.1011742)
Supplement: S1 Table — Accessions and individuals assayed, and lines that show both B chromosome and Ab10 or B chromosome and K10L2. (XLSX) [file pgen.1011742.s001.xlsx]

## Sheet: Sheet1
Variety	Accessions	Total Individuals1	Ab10 Positive	K10L2 Positive	B Chr Positive	Ab10 and B Chr	K10L2 and B Chr
Inbred	3326	4525	2	15	12	0	0
			(0.06%2)	(0.45%2)	(0.36%2)	0	0
Landrace	5331	5334	337 (6.32%3)	275	655 (12.28%3)	42	55
				(5.16%3)		(0.79%3; which is close the 0.81% expected by chance )	(1.03%3; which is close to the 0.66% expected by chance)
Teosinte - Mexicana	37	146	7	7	4	0	0
			(4.79%3)	(4.79%3)	(2.74%3)	0	0
Teosinte - Parviglumis	42	168	6	5	1	0	0
			(3.57%3)	(2.98%3)	(0.60%3)	0	0
1 Information on individual lines can be found at https://github.com/dawelab/CDH_Distribution_In_Maize under section 6.5.
2 Percentages were calculated based on the number of accessions
3 Percentages were calculated based on the number of individuals
