# Supplementary material for: Genetic and environmental influences on the distributions of three chromosomal drive haplotypes in maize
Source: PLoS Genet. 2025 Jul 16;21(7):e1011742. doi: 10.1371/journal.pgen.1011742 (PMC12279129; doi:10.1371/journal.pgen.1011742)
Supplement: S2 Table — Inbred lines that scored positive for CDHs, and PCR data from a subset. (XLSX) [file pgen.1011742.s002.xlsx]

## Sheet: Sheet1
CDH	Name	Accession	Total number assayed by PCR	Number positive by PCR
Ab10	GEMN-0043	PI 639505	11	6
Ab10	SC277	NSL 68244	5	2
K10L2	AusTRCF 305806	PI 702819 and NSL 437882.1	3	1
K10L2	4676A	PI 601300	9	8
K10L2	CI90C	Ames 22440.3
K10L2	"	Ames 22440.5
K10L2	H88	Ames 26795.1
K10L2	CI93A	Ames 28954.1
K10L2	CI1872	CI1872.1
K10L2	"	CI1872.2
K10L2	CI66	CI66.1
K10L2	"	CI66.2
K10L2	"	PI 587148.1
K10L2	CI90C	CI90C.1
K10L2	"	CI90C.2
K10L2	CLZe44	CIze44.2
K10L2	"	CIze44.3
K10L2	CIze90	CIze90.1
K10L2	CIze91	CIze91.1
K10L2	"	CIze91.2
K10L2	CML320	CML320.1
K10L2	CML416	CML416.1
K10L2	"	CML416(Krakowsky).1
K10L2	CML454	CML454.1
K10L2	TZEI1	PI641061.1
B Chr	4F-350 CN 2	PI 198903	9	7
B Chr	INBRED 381	PI 186184	6	1
B Chr	CI31A	Ames 21512
B Chr	C38	Ames 23506
B Chr	CI31A	Ames 26125
B Chr	K11	NSL 22631
B Chr	INBRED 321	PI 186229
B Chr	4F-182BS11	PI 198889
B Chr	NY1000NevehYaar	PI 200196
B Chr	NY121NevehYaar	PI 340812
B Chr	TZEEI9	PI 641259
B Chr	TIL06 (teosinte inbred)	TIL06
