# Supplementary material for: Genetic and environmental influences on the distributions of three chromosomal drive haplotypes in maize
Source: PLoS Genet. 2025 Jul 16;21(7):e1011742. doi: 10.1371/journal.pgen.1011742 (PMC12279129; doi:10.1371/journal.pgen.1011742)
Supplement: S3 Table — All CDH associated SNPs and genes they overlap. (XLSX) [file pgen.1011742.s003.xlsx]

## Sheet: Sheet1
SNP	CDH	Direction	Mo17 Gene ID	B73 Gene ID	Gene Description
(Mo17 coordinate)
Chr3 SNP 1 (192484757)	Ab10	Negative	Zm00014ba176840	Zm00001eb149620	ppr189 - pentatricopeptide repeat protein189
Chr3 SNP 2 (192486778)	Ab10	Positive	Zm00014ba176850	Zm00001eb149630	Probable zinc-ribbon domain
Chr3 SNP 3 (192562582)	Ab10	Negative	NA
Chr4 SNP 1 (193239638)	Ab10	Positive	Zm00014ba223110	Zm00001eb195700	C3H-transcription factor 350
Chr4 SNP 2 (193239646)	Ab10	Positive	Zm00014ba223110	Zm00001eb195700	C3H-transcription factor 350
Chr4 SNP 3 (193239658)	Ab10	Positive	Zm00014ba223110	Zm00001eb195700	C3H-transcription factor 350
Chr8 SNP 1 (73817047)	Ab10	Positive	Zm00014ba366470	Zm00001eb343470
Chr9 SNP 1 (29026157)	Ab10	Positive	NA
Chr9 SNP 2 (29026173) 1	Ab10	Positive	NA
Chr10 SNP 1 (71197305)	Ab10	Negative	NA
Chr10 SNP 2 (71198303)	Ab10	Negative	NA
Chr1 SNP 1 (277994336)	K10L2	Positive	Zm00014ba054920	Zm00001eb056120	FHA-transcription factor 4
Chr4 SNP 1 (2010582)	K10L2	Positive	Zm00014ba192070	Zm00001eb165250	Pentatricopeptide repeat-containing prot
Chr4 SNP 2 (5674254)	K10L2	Positive	Zm00014ba193770	Zm00001eb167120	cpps4 - copalyl diphosphate synthase4
Chr5 SNP 1 (190520703)	K10L2	Positive	Zm00014ba275220	Zm00001eb248620	Shortage in chiasmata 1
Chr6 SNP 1 (175749381)	K10L2	Positive	Zm00014ba311330	Zm00001eb287290	Methyltransferase type 11 domain-containing protein
Chr8 SNP 1 (163979957)	K10L2	Negative	NA
Chr8 SNP 2 (164038154)	K10L2	Negative	Zm00014ba384340	Zm00001eb361900	Uncharacterized protein
Chr3 SNP 3 (211286197)	B Chr.	Positive	Zm00014ba181860	Zm00001eb154570	flz14 - FCS-like zinc finger14
Chr4 SNP 1 (248470517)	B Chr.	Positive	Zm00014ba236070	Zm00001eb400700	denosylmethionine decarboxylase
1 This SNP is likely an alignment artifact and was not used in the GLM model
