# Supplementary material for: Genetic and environmental influences on the distributions of three chromosomal drive haplotypes in maize
Source: PLoS Genet. 2025 Jul 16;21(7):e1011742. doi: 10.1371/journal.pgen.1011742 (PMC12279129; doi:10.1371/journal.pgen.1011742)
Supplement: S4 Table — Accession information for control lines used for GBS. (XLSX) [file pgen.1011742.s004.xlsx]

## Sheet: Sheet1
CDH	Type	Copy Number	Name	ID	Source	Number Sequenced
Ab10	I	1	Ab10-I-Jal	PI 628445	GRIN	5
Ab10	I	1	Ab10-I-MMR	NA	Marcus Rhoades	5
Ab10	I	unknown	Ab10-I-MMR	NA	Marcus Rhoades	41
Ab10	II	1	Ab10-II-Sal	Ames 21826	GRIN	5
Ab10	II	1	Ab10-II-MMR	NA	Marcus Rhoades	5
Ab10	II	unknown	Ab10-II-MMR	NA	Marcus Rhoades	37
Ab10	II	1	Ab10-II-Tel	Ames 566687	GRIN	5
Ab10	III	1	Ab10-III-Caq	PI 444296	GRIN	5
Ab10	III	1	Ab10-III-Hui	PI 444834	GRIN	5
Ab10	III	1	Ab10-III-Gua	PI 490825	GRIN	5
Ab10	III	1	Ab10-III-Oax	Ames 19980	GRIN	5
Ab10	I	2	Ab10-I-MMR bc 6x into FFMMA	NA	Marcus Rhoades	3
Ab10	unknown	1	Tuxpan	PI 483314	GRIN	1
K10L2	NA	2	K10L2 from PI 587148 backcrossed 6x into B73	NA	GRIN	2
K10L2	NA	1	K10L2 from PI 587148 backcrossed 6x into B73	NA	GRIN	9
K10L2	NA	2	Tuxpan	PI 483314	GRIN	1
K10L2	NA	1	Tuxpan	PI 483314	GRIN	1
B Chr	NA	unknown	L289 with B chr	B542C	Maize GDB	4
B Chr	NA	unknown	B-peru marked B chromosome	NA	Birchler Lab	4
B Chr	NA	unknown	Chapolote	NSL 2833	GRIN	4
B Chr	NA	unknown	Nayarit 15	PI 490921	GRIN	3
None	NA	0	W23	NA	Dawe lab stocks	19
None	NA	0	B73	PI 550473	GRIN	3
None	NA	0	L289 with B chr	B542C	Maize GDB	3
None	NA	0	FFMMA	TX40JB	Maize GDB	3
None	NA	0	Maiz Chapalote	PI 217409	GRIN	3
None	NA	0	Magdalena 399	PI 444954	GRIN	3
