# Supplementary material for: Genetic and environmental influences on the distributions of three chromosomal drive haplotypes in maize
Source: PLoS Genet. 2025 Jul 16;21(7):e1011742. doi: 10.1371/journal.pgen.1011742 (PMC12279129; doi:10.1371/journal.pgen.1011742)
Supplement: S5 Table — Primers used for genotyping. (XLSX) [file pgen.1011742.s005.xlsx]

## Sheet: Sheet1
Primer Name	Sequence
Kindr F1	TACTGGTGGGCTCTTTCGAC
Kindr R1	GTTCTTAGGAGCGGGGGTT
Trkin F1	TTCCACGCGTGTACTGG
Trkin R2	ATTAGATGAATGTGAATTGCGG
B Chrom Repeat F1	CCAGTGTCCGGTGGTCTTAG
B Chrom Repeat R2	AATAAGCCAGCGGCGATTCT
K10L2 F1 (followed by BccI digestion)	CACCGTCGATCGTCAGAA
K10L2 R1 (followed by BccI digestion)	CGCATATCCTCCATCTCACTA
